# Supplementary material for: Association of Malnutrition and High Bleeding Risk with Long-Term Prognosis in Patients with Acute Coronary Syndrome following Percutaneous Coronary Intervention
Source: Medicines (Basel). 2023 Nov 30;10(12):62. doi: 10.3390/medicines10120062 (PMC10744455; doi:10.3390/medicines10120062)
Supplement: Supplementary file 1 [file medicines-10-00062-s001.zip]

Archive with 1 entries (1 files):
- medicines-2622546-supplementary.pdf
